# Supplementary material for: CD164 is a host factor for lymphocytic choriomeningitis virus entry
Source: Proc Natl Acad Sci U S A. 2022 Mar 2;119(10):e2119676119. doi: 10.1073/pnas.2119676119 (PMC8915965; doi:10.1073/pnas.2119676119)
Supplement: Supplementary File [file pnas.2119676119.sd01.xlsx]

## Sheet: ref_mageck_count_LCMV_only_mage
id	pos|score	pos|goodsgrna	pos|lfc
CD164	1.4514e-16	4	4.1116
ST3GAL4	4.0203e-15	4	4.3758
SLC35A1	6.6803e-12	4	2.8568
MAN1A2	1.3098e-11	3	4.0621
SPPL3	4.3168e-11	4	2.7757
MGAT1	1.9571e-07	4	2.0934
SLC39A9	4.203e-07	3	2.5658
FAM3C	1.6484e-05	4	2.042
METRN	2.1829e-05	3	1.8308
DHX30	3.5048e-05	4	1.1307
CPED1	3.7336e-05	3	1.6611
TCF21	4.0139e-05	3	1.7006
PAGE3	4.5165e-05	4	1.0324
SLC9C1	4.8738e-05	4	0.95826
TAB1	5.7943e-05	3	1.7569
TTC22	6.0488e-05	4	1.5553
LRRTM3	6.9676e-05	4	1.3851
OXGR1	0.00010284	4	1.4288
LGALS7	0.00010284	3	1.4703
PYDC2	0.00010801	3	1.451
ASAP2	0.00010998	3	1.7321
TRIM26	0.00011735	2	0.27771
TMEM5	0.00013137	4	1.2841
DPYSL2	0.00014617	3	1.2548
LARGE	0.00016336	4	1.3303
SCAPER	0.00017813	2	0.76924
GNAS	0.00017872	3	1.2616
TRIM38	0.00020867	3	1.5069
GCDH	0.00021926	4	1.2348
TM9SF3	0.00021948	4	1.4706
ZNF14	0.00022546	4	1.494
ANO1	0.00026408	4	1.7028
SLAMF7	0.0003126	3	1.1635
TMEM30A	0.00032071	4	1.4995
RASEF	0.00034171	3	1.1791
PCDH9	0.00034412	4	1.2523
FKTN	0.00035269	3	1.1283
WDTC1	0.00037187	4	0.99636
SIAE	0.00040107	3	1.4622
TMEM165	0.00042376	3	1.1357
FDXACB1	0.00046192	3	1.5267
ADAMTS15	0.00046612	3	1.1586
ZNF705B	0.00046866	4	1.4104
OR1S2	0.00047882	4	1.2056
OR4D5	0.0004897	4	0.85334
NDUFAF1	0.00052433	3	1.5493
PLOD2	0.00052863	3	1.4065
ZNF277	0.00060086	4	0.86318
GSTA1	0.00060131	3	1.2938
FAM105A	0.00061756	3	1.5113
ART1	0.0006455	1	-0.47858
TSHZ1	0.00064952	3	1.4051
BHLHA9	0.00069712	1	0.072296
TTC9	0.00071547	3	1.1617
CLECL1	0.00072073	3	1.0931
MTSS1L	0.00073255	4	1.3842
CYB5R3	0.00075194	3	1.0627
KRT27	0.00079919	3	1.518
NTS	0.00079919	4	1.5793
PLXDC1	0.00080037	2	-0.69374
FAM192A	0.00080666	4	1.0347
TGM5	0.00085199	1	0.03584
NQO1	0.00085752	4	1.5428
EXT1	0.00089462	4	1.3248
RBAK	0.00091551	4	1.4145
ZFHX2	0.00093342	4	1.0107
AUTS2	0.00094415	3	1.4099
DNAJB13	0.00095522	1	0.11258
ANKRD13B	0.00095878	4	0.99126
SEC62	0.00097563	4	1.006
POU4F2	0.0009757	3	1.2934
CHAD	0.0010073	3	1.1096
GPR171	0.0010339	4	1.2444
GPATCH2	0.0010357	3	1.3039
SYNCRIP	0.0010393	4	1.2126
ITIH6	0.0010883	4	0.98644
MAFF	0.0010965	2	0.55434
PZP	0.0011041	4	1.3367
VRK3	0.0011101	2	0.00057187
PBX4	0.0011181	3	1.0867
CLN6	0.0011362	4	1.4882
PLEKHS1	0.0011422	4	1.2448
FTSJ2	0.0011443	3	1.4355
HOXD3	0.0012102	4	1.3562
ASAH2B	0.0012143	4	1.1591
BCAN	0.0012407	3	1.0979
C14orf166	0.0012416	4	1.2361
PXYLP1	0.0012949	2	0.94922
VSTM2A	0.0013028	4	0.92769
FAM167B	0.0013116	2	0.66878
GABRG3	0.0013423	2	0.76894
PHACTR1	0.0013423	2	0.054526
SHROOM4	0.0013833	3	1.2437
FBLIM1	0.0013845	2	0.42553
NEU2	0.001407	4	0.87596
GPR82	0.0014193	2	0.44136
EIF5	0.0014197	1	-1.5109
CCL28	0.0014362	3	1.0472
ID2	0.0014448	4	1.0416
MORC4	0.0014601	4	0.96886
CREB1	0.0014713	1	0.24487
SDSL	0.0014794	3	1.1411
MED12L	0.0014822	3	1.2637
C12orf56	0.001483	3	1.0537
MTHFD2	0.0014834	4	0.92637
C1orf141	0.0014928	4	0.78475
C11orf21	0.0015113	4	0.93577
MMAA	0.0015156	3	1.204
PSEN2	0.0015229	2	0.6821
FOXO1	0.0015507	4	0.68543
ARHGAP35	0.0015725	4	1.1686
EYA4	0.0015745	3	0.72254
RERGL	0.0015882	4	0.98094
SRPX	0.0015943	4	0.68414
SGCA	0.0016022	4	0.99065
TNRC18	0.0016192	4	0.90923
IL9	0.0016261	3	1.3711
ONECUT2	0.001652	2	0.90874
HTR3E	0.0016747	3	1.3214
OSTM1	0.0016866	4	1.1111
ACP5	0.0017238	4	1.0975
MCAT	0.0017292	3	0.68998
MLNR	0.0017592	3	1.4673
NDST1	0.0017673	3	0.93032
FAM186A	0.0018324	3	1.0551
BACE2	0.0018365	3	1.0551
TMOD4	0.0018534	4	0.96717
C12orf73	0.0018537	4	1.2923
CCDC155	0.001867	3	1.3327
ARAF	0.001884	2	0.24842
OR5B17	0.0018881	3	1.2153
COL25A1	0.0019316	3	1.357
RNF138	0.0019356	3	1.3061
GPR158	0.001937	2	0.51997
AHR	0.0019438	4	0.92764
PRPF4B	0.0019588	2	0.84107
ZNF165	0.0019835	2	0.78858
MRPL13	0.0019855	4	1.1001
PAGE4	0.0019871	3	0.66529
PPP2R2C	0.0020028	2	0.76628
AADAT	0.0020099	4	0.9537
NCOA2	0.0020194	2	0.55809
C14orf169	0.0020387	1	-0.12237
GJB5	0.0020754	3	1.2775
FUT7	0.0020903	2	0.37691
ZFAND3	0.002107	4	0.72966
SLC9C2	0.0021261	3	1.182
RABGAP1	0.0021295	3	1.3764
NR3C2	0.0021418	3	1.0415
NCAM2	0.0021611	4	1.0819
NDUFB10	0.0021757	3	1.144
MPP2	0.0021862	2	0.96627
EHF	0.0021934	2	0.076606
CACNA1E	0.0021977	3	1.2228
ASXL3	0.0022239	3	1.2981
NAALADL1	0.0022252	4	0.78579
ZNF428	0.0022296	3	0.921
PKD1L2	0.0022646	3	1.2824
CXXC5	0.0022965	1	-0.032245
IFFO2	0.0023095	4	0.90252
ASPHD2	0.0023308	3	1.132
BTAF1	0.0023385	3	1.0592
MED1	0.0023458	3	1.0607
CYP19A1	0.0023481	2	0.40599
CCDC138	0.0023519	2	1.0609
TESPA1	0.0023557	3	1.2741
SPESP1	0.0023567	4	1.1038
RBFOX1	0.0023771	4	0.96377
LCE1C	0.0023924	2	1.0623
TNP1	0.0024034	4	1.1357
CELF1	0.0024196	3	1.2231
PRSS2	0.0024512	3	0.83515
ZNF683	0.002456	3	1.1374
FBXO11	0.0024735	3	1.1862
MAP2K7	0.0024799	4	1.0821
CENPI	0.0024851	3	1.1757
MTURN	0.0024912	2	0.84697
NR0B1	0.0024945	3	1.1826
PPEF1	0.0025028	2	0.24195
NOTCH2NL	0.0025543	1	-0.3452
GAB1	0.0026052	3	1.1735
CFAP52	0.0026059	2	-0.23541
YAP1	0.0026297	4	1.2401
HS3ST3B1	0.0026574	1	-0.62886
EXTL3	0.0026673	4	0.97444
SEC23A	0.0026895	4	1.0292
SNX11	0.0026899	2	0.62598
KIAA1324	0.0026928	3	1.0605
ZNF112	0.0026989	4	0.83298
FAM174A	0.0027605	2	0.076851
CD53	0.0027741	3	1.0315
GMDS	0.0027868	4	0.78533
PTEN	0.0028102	3	0.90996
TMEM136	0.0028121	3	0.40427
FJX1	0.0028202	4	1.1521
KYNU	0.0028427	4	0.91968
ISL1	0.0028581	2	0.55214
PSG1	0.0028636	2	0.3461
PACSIN3	0.0028778	3	0.87407
POMT2	0.0028952	4	1.1685
METTL17	0.0029152	3	1.0861
DAG1	0.0029241	4	1.0907
LMAN2L	0.0029465	4	0.89504
PTH1R	0.0029651	3	1.0808
PRSS38	0.0029667	1	-0.54393
RSBN1L	0.0029815	3	1.0502
C5orf15	0.0029842	3	1.0113
MPZL2	0.0030161	2	0.73801
ZNRF4	0.0030182	2	0.22049
OR8G1	0.0030448	2	0.80321
CABLES1	0.0030477	4	0.79201
TGIF2-C20orf24	0.0030521	4	0.60046
DGKA	0.0030698	2	0.58861
DNAI1	0.0031213	4	0.79527
NDUFB9	0.0031374	3	1.1281
OR5B3	0.0031532	4	0.86869
GLYATL2	0.0031653	4	1.0094
LRIT3	0.0031728	1	-1.1772
SIRPB2	0.0032138	4	0.51706
C7orf60	0.0032271	4	0.84589
RDH11	0.0032337	3	1.0844
ERVV-1	0.0032376	4	1.0279
BNC1	0.0032759	1	-0.99531
PDCD4	0.0032983	4	0.66869
WAS	0.0033249	3	1.0089
PLAUR	0.0033274	2	0.35968
WDR11	0.0033559	4	1.1924
MED13	0.0033834	2	0.37204
ENO2	0.0033837	4	0.66522
CD163	0.0034032	3	0.96392
USP45	0.0034305	3	0.88881
ZNF208	0.0034417	3	1.1215
ZNF729	0.0034676	2	0.66726
MKRN3	0.0034785	4	1.3374
TMEM167A	0.003482	2	0.33217
PHOSPHO2	0.0034858	3	1.1934
GSTT2B	0.0035063	4	0.8644
SCLY	0.0035335	2	0.2223
SLC25A43	0.0035388	4	0.90247
CXorf51B	0.0035692	3	0.93564
ZC4H2	0.0035715	4	0.81472
DCAF10	0.0035757	4	0.83995
MALRD1	0.0035802	4	0.70736
SCARF2	0.003585	3	0.75619
BCL10	0.0035928	4	1.2556
RHBDL3	0.0035928	3	1.2225
CBLN4	0.0035928	3	1.3626
INPP5E	0.0036003	3	1.214
OR13G1	0.0036095	4	1.209
CASP1	0.0036202	4	0.92323
C10orf131	0.0036365	1	-0.65248
ATPAF1	0.0036464	3	0.92344
TPCN1	0.0036499	4	0.83677
STON1-GTF2A1L	0.0036572	4	0.72401
CBL	0.0036609	3	1.2939
USP6NL	0.0037206	2	0.49329
C1RL	0.0037243	3	1.1408
RASSF2	0.003728	2	0.71098
ANKS1B	0.0037395	2	-0.24228
BICC1	0.0037426	3	1.1898
SYT3	0.0037523	2	0.99342
C12orf65	0.0037793	4	1.001
GLG1	0.003791	3	0.67089
KIF12	0.0038156	4	0.89872
NTC_269	0.0038287	1	1.9466
CFAP74	0.003894	1	-0.26381
OR52E2	0.0038997	3	1.133
PRSS57	0.0039093	3	1.178
WRN	0.0039202	4	0.72136
ZNF771	0.0039405	4	0.92849
TMEM106B	0.0039455	4	1.0191
PPP5D1	0.0039552	3	1.1377
LDHD	0.0039706	2	0.5586
IFNA8	0.0039744	2	0.79581
DLGAP2	0.0039956	2	0.94176
NUMB	0.0039956	3	1.2155
ICOSLG	0.003997	2	-0.19323
CLSTN2	0.0040091	4	0.83724
MARCKSL1	0.0040282	3	1.0658
SPDYA	0.0040324	2	0.95427
KLHL18	0.0040485	2	0.55918
B3GALT2	0.0040712	4	0.90191
CHML	0.0041	1	-0.71452
BTLA	0.0041515	2	0.42915
STON1	0.0041672	2	0.55496
AKIRIN1	0.0041708	4	0.95128
POFUT2	0.0041916	3	0.86867
NEU4	0.0041941	4	0.74098
ANKK1	0.0042022	4	0.69262
PRKACG	0.004203	3	0.64146
FUNDC2	0.0042086	2	0.20993
HFE2	0.0042206	4	0.8091
SLC25A41	0.0042309	4	0.87953
PAFAH1B3	0.0042324	2	-0.54225
CNOT6L	0.004242	4	0.72256
HSPA13	0.0042545	3	0.72045
ANXA6	0.0042642	4	1.1014
PRDM8	0.0042761	2	0.95827
TGFBR3L	0.0042822	3	0.87303
SMPD3	0.0042929	4	0.77707
SPATA31D3	0.0043041	3	0.90044
EYA2	0.004306	3	0.92152
NTC_682	0.0043323	1	2.99
KRTAP19-8	0.0043482	3	1.0371
CBWD2	0.0043575	3	0.65511
RAX	0.0043635	4	0.67523
FAM216B	0.0043643	4	0.96999
CEL	0.0043663	3	0.89718
PPT2	0.004409	2	0.30275
AMPH	0.0044154	3	0.98968
OSBPL7	0.004431	3	1.106
ANKRD28	0.0044412	3	1.2829
SWAP70	0.0044774	3	1.2265
ZIC5	0.0044929	4	0.87392
BEST1	0.0045119	3	0.65878
FBXO22	0.0045186	3	1.2191
DGAT2L6	0.0045217	4	0.81973
ATRAID	0.0045596	2	0.5673
GOSR1	0.0045634	2	0.41617
PRKAR2B	0.0045855	4	0.79649
STAM	0.0046149	2	0.26592
SOX4	0.0046661	3	1.2171
PMAIP1	0.0046663	4	1.2584
IGDCC4	0.0046976	4	0.91218
SPATA17	0.0047124	4	1.1862
LOC101927322	0.0047178	1	0.33389
SLC17A9	0.0047254	4	1.0499
SMARCC1	0.0047376	4	1.0452
DAPK3	0.0047464	2	0.70941
PCDHA10	0.0047689	4	1.0234
PTPN20	0.0047693	2	-0.7315
TXK	0.0048053	4	0.97085
OR2AP1	0.00481	3	0.93514
PEBP4	0.0048207	2	0.012956
CSRP2	0.0048222	3	1.3099
NNMT	0.0048306	4	0.87607
FOLR1	0.004837	4	1.0366
SLC35B2	0.0048573	4	0.93643
CTSB	0.0048722	1	-0.30619
ASB11	0.0049237	3	0.45568
ESRRB	0.0049392	3	0.96824
FZD9	0.0049497	2	0.098062
ACSBG2	0.0049594	3	0.93253
HYDIN	0.0049619	3	0.96827
ARRDC3	0.0049751	2	0.37744
FZD6	0.0049788	3	1.1152
SPINK1	0.0050126	3	0.80471
HAUS8	0.0050266	1	0.11527
RAI1	0.005078	2	0.052489
CMTM6	0.0050983	3	1.0395
ANKRD18A	0.0050991	4	0.68979
RANBP6	0.0051164	4	0.63194
ARGLU1	0.0051295	1	0.18294
ULK3	0.0051677	3	1.1435
SHISA6	0.0051749	4	1.0606
MAP2K4	0.005181	3	0.98666
LIMCH1	0.005192	3	1.2897
RBP4	0.0052024	4	0.57658
OR11A1	0.0052324	3	0.68495
METTL20	0.005236	4	0.53216
ZNF681	0.0052425	3	1.1624
RAG2	0.0052516	4	0.65445
ARHGEF25	0.0052586	4	0.98695
ODF2	0.0052839	1	-0.30307
ACOT6	0.0053037	4	0.50407
PDCD5	0.0053353	2	0.040099
SPIB	0.0053471	3	1.0911
PCDHGC3	0.0053506	3	0.88078
ZNF320	0.0053867	2	0.88622
ATXN7L3B	0.0053907	2	0.74304
SLC6A4	0.0054712	2	0.72025
ID4	0.0055078	3	0.90203
FAM122B	0.0055252	3	0.94909
CIB3	0.0055411	1	-0.72666
CTAGE1	0.0056286	4	1.225
HOXB13	0.0056407	4	0.8519
UCP1	0.0056439	2	0.5632
PYROXD1	0.0056569	3	0.9391
PLEKHM3	0.0056703	2	0.32796
LINGO3	0.0056954	2	0.14688
SIDT1	0.0056992	3	1.0627
SCAF1	0.0057092	3	1.4846
C3orf58	0.0057108	4	0.73149
DFNB31	0.0057343	3	0.88439
FAM71D	0.0057468	1	-0.4312
TRH	0.0057841	4	0.46551
SDF4	0.0057982	2	0.46708
FHL2	0.0058049	3	0.88501
BMPR2	0.0058497	2	-0.079925
MAFG	0.005852	3	1.0977
BMP5	0.0058641	4	0.59241
CXCL17	0.005909	3	0.79683
NABP1	0.0059345	3	0.99382
ANKDD1A	0.0059525	1	-0.9083
C2orf82	0.0059614	2	0.49736
MRPL44	0.0059895	2	0.60783
TOMM6	0.0060039	1	0.11813
ZNF606	0.006005	4	1.0885
GTPBP3	0.0060223	3	0.71739
PNPLA1	0.0060553	2	0.21157
SEMA6C	0.0060788	2	0.18364
TMEM8A	0.0061068	2	0.3095
RFPL4A	0.0061166	3	0.88999
ZNF605	0.0061392	4	0.66275
INAFM2	0.006146	4	0.60085
PSRC1	0.006146	4	0.68614
DHCR7	0.0061557	4	0.70214
ACTA1	0.0061582	2	0.62509
HID1	0.0061652	3	1.1456
DCSTAMP	0.0061866	3	1.0111
HUNK	0.0061898	4	1.2285
RNASEH1	0.0062096	3	0.43802
ZNF444	0.0062149	4	0.76622
UQCC1	0.0062226	3	1.0499
CROCC	0.0062294	3	1.118
TTLL2	0.0062548	3	0.91765
EME2	0.006261	2	0.57328
SERPINA3	0.0062785	3	0.9467
TICRR	0.0062929	2	0.24853
CFAP58	0.0063313	2	0.018792
PON3	0.0063638	3	0.56793
ASB15	0.006364	3	0.85484
CORO7	0.0063848	3	0.83218
GTPBP4	0.0063907	3	1.1705
PIWIL4	0.0064056	3	1.2117
OR4D11	0.0064368	4	0.64858
IBA57	0.0064666	2	0.10313
ZFP64	0.0064716	3	1.0338
CALB1	0.006501	4	0.78288
DDX49	0.006518	1	-1.2056
SPON1	0.0065638	3	1.165
TEX261	0.0065694	1	-0.037968
DCC	0.0066073	3	1.2012
USP34	0.0066084	3	0.97283
SMCR8	0.0066579	4	0.60937
RMDN1	0.0066722	2	0.31769
DBNDD2	0.0066823	3	1.0917
NOC2L	0.0067236	2	-0.38885
NCK1	0.0067296	3	0.87409
ACOX1	0.0067416	2	0.70647
POLR3GL	0.0067419	4	0.57358
PIK3R3	0.0067471	3	1.2482
OTUD7A	0.006775	2	0.43716
NNAT	0.0067888	2	0.75314
BRINP1	0.0068137	3	1.0952
SNX6	0.0068261	3	0.8907
FAM21A	0.0068264	3	0.8189
COX7A2	0.0068461	2	0.81607
ADGRB2	0.0068611	2	0.017645
ELAVL2	0.0068778	3	0.7947
FAM206A	0.0069061	2	1.0758
CAP2	0.0069162	3	0.9558
RBSN	0.0069291	2	0.22973
NUFIP2	0.0069388	2	0.82675
AHI1	0.0069524	3	0.92252
ENOSF1	0.0069805	2	0.98682
HOXA9	0.0069808	4	0.85586
TMEM50A	0.0070095	4	0.6121
LMX1A	0.0070101	3	0.84142
LHX9	0.0070319	1	0.039733
ATXN3	0.0070447	3	1.1876
GAL	0.0070629	3	1.4473
TICAM2	0.0071347	3	0.42514
SETD8	0.0071469	4	0.69132
PLA2G7	0.0071469	4	0.86559
RPL26	0.0071641	3	1.0494
PCDHB5	0.007167	3	1.2743
MMAB	0.0071705	4	0.64713
GABRB1	0.0071762	4	0.67296
NUP205	0.007186	2	-0.1272
HS6ST1	0.0071916	3	0.82744
NUBPL	0.0072374	2	-0.12564
TBL1X	0.0072478	4	0.74635
XRCC4	0.0072571	3	0.94559
POTEC	0.0072635	3	0.77045
ADCYAP1R1	0.0072845	3	1.0456
ZDHHC24	0.0072888	1	-0.31328
UBN2	0.0073045	3	1.0314
GAN	0.0073402	2	0.35905
PPP1R17	0.0073412	3	1.1357
C16orf95	0.0073535	4	0.4246
DTX2	0.0073886	4	0.47918
CLCF1	0.0073915	1	-0.56018
ELK3	0.0074258	4	0.5206
DMP1	0.0074429	1	-1.1201
HMHB1	0.0074568	3	1.0806
SOCS1	0.0074578	3	0.89871
METTL2B	0.007489	2	0.11801
CACNG1	0.0074942	1	-0.49587
TNFRSF8	0.0075172	3	0.91531
FSTL4	0.0075177	2	0.91245
GSK3B	0.007537	3	1.0609
NOXO1	0.0075487	4	0.64712
FDPS	0.0075713	2	-0.81838
NSL1	0.0075713	3	0.95296
ZFP41	0.0075792	4	0.52776
DDC	0.0075845	3	1.0831
PPM1B	0.0076091	4	0.46188
MAPK3	0.0076397	4	0.79275
TUBB3	0.0076483	2	0.14302
MTIF3	0.0076522	3	1.0161
ZNF474	0.0076524	4	0.75395
CD63	0.0076758	4	0.71993
ENKUR	0.007696	4	0.66952
NEK6	0.0076997	2	0.10769
ZNF696	0.0077282	4	0.62274
CD24	0.007751	2	0.38766
SARM1	0.0077727	4	0.39926
CPEB2	0.0078024	2	0.43427
XRN2	0.0078238	3	1.1479
C19orf53	0.0078537	1	-0.87456
OCIAD1	0.0078555	3	1.2269
RBM5	0.0078793	2	0.54322
GAS2	0.0078869	4	0.61799
AP4B1	0.0078999	4	0.66665
CMKLR1	0.0079054	4	1.1035
DGKD	0.0079114	2	0.66163
CDKN1B	0.0079191	4	1.0158
SLC25A47	0.0079564	2	-0.1734
CCDC66	0.0079596	2	0.70569
CSGALNACT2	0.0079672	4	1.1995
PLEKHN1	0.0079837	2	0.66979
TAPT1	0.0079969	4	0.62007
OR4C13	0.0080078	1	0.069325
RTP4	0.0080093	4	0.77364
MBD6	0.0080133	3	1.3252
SLC25A44	0.0080142	4	0.46673
PITX2	0.0080218	4	0.7111
TRAK1	0.0080368	3	1.0316
PDGFRB	0.008051	3	1.0116
CCDC83	0.0080591	1	-0.18842
TPRG1L	0.0080766	4	0.836
TRIP12	0.0081408	4	0.40837
AKR1C3	0.0081618	2	-0.022736
FAF1	0.0081646	2	0.5372
THEM4	0.0082019	4	0.50155
GDPD4	0.0082108	3	0.84536
GPX8	0.0082124	4	0.74935
RPL34	0.0082131	2	-0.19022
FBXW4	0.0082271	3	0.91056
MICU2	0.0082279	4	0.7115
NTC_870	0.008245	1	1.4828
PFKFB2	0.0082644	2	0.40697
HES4	0.0083158	1	0.13852
TSNAX	0.0083532	3	1.2125
AP4E1	0.0083635	4	0.58811
TUBB4B	0.0083671	3	0.57373
CHD1	0.0083685	4	0.70653
TNIP3	0.0083714	4	0.48948
GTF2H2	0.0083776	3	0.96943
CD9	0.0083831	3	1.0158
NXPH3	0.00839	4	0.74765
FBXO48	0.0084184	2	-0.14849
CARD18	0.0084189	3	1.0201
IL1A	0.0084409	2	0.30814
SLITRK5	0.0084467	4	0.97356
VIM	0.008452	2	0.44852
CFAP221	0.0084553	4	1.1379
NARR	0.0084698	3	0.70553
CPNE4	0.0084712	4	0.53337
CXorf67	0.0084712	4	0.83786
CUL4A	0.0085131	3	1.2298
GCM2	0.0085131	3	1.2169
CD3G	0.0085131	3	1.2051
GOLM1	0.0085211	2	0.34356
RCOR1	0.0085559	4	0.59442
LAMP5	0.0085599	2	0.47355
OR2Z1	0.0085654	2	0.38408
BEST2	0.0085724	2	0.45752
GTPBP8	0.0085944	3	1.116
HBA2	0.0086028	3	0.93343
TRDN	0.0086112	3	0.95385
KRTAP10-11	0.0086196	3	0.7502
JAZF1	0.008621	3	1.2134
BCOR	0.0086273	4	0.87231
SAP30L	0.0086339	4	0.34997
TPK1	0.0086378	2	0.56525
LRRIQ3	0.0086684	2	0.69189
ANKRD55	0.008675	2	0.72082
GNPTG	0.0086768	3	0.91715
ARHGAP36	0.0086992	3	1.0767
EPB42	0.0087264	3	0.98898
CMAS	0.0087452	3	0.82069
SMIM23	0.0087777	3	0.73611
RFTN1	0.0087952	4	0.54019
ST6GALNAC1	0.0088197	4	0.9118
CRABP2	0.0088803	1	0.12956
IL34	0.0089073	3	0.9325
ZZEF1	0.008928	4	0.44901
PTPRR	0.0089316	3	0.88021
ARSD	0.0089407	4	0.52812
NRD1	0.008943	3	0.96016
CNKSR3	0.0089829	2	0.25196
GAST	0.0090151	2	0.74315
NTC_973	0.0090198	1	1.5878
TMEM67	0.0090208	3	0.99635
AP3B2	0.0090342	2	0.47211
FRMD7	0.0090342	4	0.63744
CCDC62	0.0090456	4	0.66063
BRINP3	0.0090464	3	0.87598
HRASLS	0.0090641	3	1.1687
CDH22	0.0090777	3	1.1177
SMAD9	0.0090843	4	0.86114
RAB3IP	0.0090881	4	0.56568
MBD3L1	0.0090964	4	0.7342
UHRF1BP1	0.0091035	3	0.77446
CBX4	0.009133	4	0.71739
FBXL13	0.0091368	2	0.14533
LCE1D	0.0091399	4	0.85774
GNB5	0.0091498	4	0.76899
TAC3	0.0091643	4	1.0558
NUDT4	0.009175	2	0.52372
SLC22A24	0.0091881	2	0.15111
ZNF772	0.0091903	4	0.75672
MAGI1	0.0091922	2	0.60037
NUP54	0.0092357	4	0.85345
NTC_128	0.0092393	1	1.3785
CBR3	0.0092539	3	0.8295
SLC22A10	0.0092657	4	0.55764
HIST3H3	0.009268	4	0.80378
IDE	0.009269	3	0.89183
ZNF721	0.0092816	3	0.73501
ZBTB43	0.0092907	1	0.0073026
PPIC	0.0092943	4	0.56792
MMP26	0.0093016	2	0.22894
KIAA1598	0.0093283	3	1.046
ZIK1	0.009342	4	0.90306
PIFO	0.0093501	4	0.85519
ATG5	0.0093933	3	1.1664
MPP7	0.0094348	4	0.83546
NFXL1	0.009442	4	0.75241
GMEB2	0.0094475	4	0.61491
GLIPR1L2	0.0094475	4	1.046
KLRC4	0.0094702	1	0.037539
ITM2A	0.0094814	2	0.36345
BTNL2	0.0095178	3	0.80088
TM9SF2	0.0095222	3	1.1815
KRT8	0.0095339	2	0.86697
TRIM77	0.0095471	2	-0.065807
ALAS1	0.0095924	3	0.91789
SEMG2	0.0095984	3	0.37807
SMARCD1	0.0096217	2	0.39642
OR51A4	0.0096231	4	0.74606
PARK2	0.0096497	1	-0.49539
GAREM	0.0096765	4	0.47692
HEPHL1	0.0096925	4	0.69388
CTPS2	0.0096929	4	0.99131
CPLX1	0.009698	3	0.82535
SH3TC2	0.009701	2	0.46235
PCDHB7	0.0097492	4	0.71914
ZIC2	0.0097522	1	-0.94356
NDUFA8	0.0097642	3	0.93898
MANEA	0.0098035	1	0.10843
ROPN1L	0.0098143	4	0.56353
S1PR5	0.0098175	4	0.57095
GUCY1B3	0.0098281	3	0.79603
SAYSD1	0.0098548	2	0.066687
ARL6IP5	0.0098579	4	0.52124
IMPG1	0.0098608	3	0.91302
TSC22D1	0.00987	3	0.81046
ALDH1L1	0.0099048	4	0.62549
TBCCD1	0.009906	3	0.74276
MAEL	0.0099373	4	0.64624
KCNJ11	0.0099649	4	0.60143
C3orf14	0.0099936	3	0.79775
C16orf46	0.0099945	2	0.56504
ZNF76	0.010006	3	1.12
UNKL	0.010009	1	-1.2339
OR9Q2	0.010016	4	0.83007
TCIRG1	0.010026	4	0.61421
CAPN11	0.010036	3	0.72236
SLC25A12	0.010042	3	1.0411
FADS2	0.010048	3	0.90647
CCDC150	0.010048	3	1.0613
HMBS	0.010056	4	0.60256
ARFGAP1	0.010056	3	1.0127
GSPT1	0.01006	1	-1.6165
SLC14A2	0.010071	4	0.76642
MBL2	0.010107	4	0.77447
CYSTM1	0.010111	2	0.23227
MFSD9	0.010118	4	0.71415
POU5F1	0.010118	4	0.71539
RFTN2	0.010132	2	0.8247
NDUFC1	0.010141	3	1.2645
CD83	0.01016	4	0.50513
RGS6	0.010162	3	0.97372
PSTPIP2	0.010253	4	0.82588
LHX8	0.010265	1	-0.092456
NTC_349	0.010285	1	1.3834
OTUD7B	0.010295	3	0.80847
NTC_897	0.010311	1	1.3911
GLRX5	0.010316	2	0.48909
BTG4	0.010326	4	0.77255
GINS3	0.010355	4	0.9756
GJB3	0.010367	1	-0.55978
CPNE6	0.010389	3	1.1512
ELMOD3	0.010407	3	1.0067
CALU	0.010466	4	0.67161
SLIT3	0.010488	3	0.76137
GOLGA6L9	0.010502	2	0.24405
NMNAT2	0.010507	4	0.58862
KCTD10	0.010515	4	0.7252
TENM2	0.010521	2	0.066059
APOH	0.01057	4	1.0934
FAM231A	0.010572	2	0.58966
PIN1	0.010621	4	0.8065
CERS3	0.010624	2	0.58213
ENTPD7	0.010649	4	1.1481
MLF1	0.010664	4	0.85099
RNF103	0.010675	1	-0.30928
HAVCR2	0.01068	2	0.69153
NTC_546	0.010724	1	1.683
ZEB1	0.010726	3	0.64751
NANOS3	0.010726	3	0.9369
ASB1	0.010735	3	0.81442
TMX2	0.010777	1	-0.13414
PCDHB10	0.010805	4	0.61786
NEUROG1	0.010829	2	0.019912
RXRA	0.010841	3	1.1135
AXIN2	0.010842	4	0.67161
FAM196B	0.010851	4	0.61222
KRTAP10-5	0.01089	3	0.70234
SVIL	0.010929	4	0.50357
OR8K3	0.010931	2	0.14733
ATG2B	0.01097	3	0.9151
TMEM37	0.010982	3	0.43978
LRTM2	0.010996	4	0.46422
SLC7A3	0.011003	2	0.55142
SLCO4C1	0.011044	4	1.0143
EIF5A2	0.011072	4	0.39917
ZNF799	0.01108	3	0.81484
C16orf70	0.011085	1	-0.66546
NTC_966	0.011112	1	1.4191
RNF148	0.011136	2	-1.3074
BSN	0.011146	4	0.73398
DNAH6	0.011152	4	0.6056
CDY1	0.011171	3	0.79917
TM6SF2	0.011183	4	0.83788
AAMDC	0.011187	2	0.19548
CD3D	0.011205	3	0.89448
S100A7A	0.01122	3	0.99635
PEX3	0.011235	2	0.82541
UBA52	0.011241	4	0.64591
SPAG17	0.011242	3	0.80469
MAF1	0.011264	1	-1.4699
SMAD5	0.011264	1	-0.81196
MRRF	0.011285	4	0.92079
BPY2C	0.011291	3	0.90198
RASL10B	0.011299	4	0.55286
ZXDB	0.011324	3	0.78984
C19orf35	0.011341	3	0.38587
OR5V1	0.011375	4	0.42554
HCAR3	0.011393	4	0.8685
MRPS28	0.011399	3	0.9366
SLC4A1	0.011418	2	0.7601
C1orf94	0.011423	4	0.57013
ZNF697	0.011443	2	0.34256
C1orf204	0.011454	4	0.78584
TMEM204	0.011494	3	0.36007
IFNA2	0.011495	3	0.81653
NUDT11	0.011497	3	0.77231
DPP9-AS1	0.011515	4	0.62185
SLC5A2	0.011528	3	0.98818
CREBRF	0.011537	4	0.71846
GRIN2B	0.011546	2	0.87308
KLHL14	0.011568	3	0.88938
KLHDC9	0.011576	4	1.0446
RBM12	0.011591	2	0.36659
MYL2	0.011597	3	0.53353
CRYGN	0.011607	2	0.74961
NKX2-5	0.011636	3	0.9205
KRT38	0.011648	3	0.65256
SMAP2	0.011661	4	1.0358
JKAMP	0.011668	2	0.48875
PKD2L1	0.011687	4	0.5445
SULT1C4	0.011687	4	0.68356
ARL4C	0.011693	3	0.95589
MYCBP2	0.011699	2	-0.25649
OR2A25	0.01175	1	-0.69121
JADE2	0.011767	3	1.2168
FARP2	0.011802	1	-0.76602
S1PR1	0.011904	1	0.18485
POGLUT1	0.011906	2	0.4105
AKAP8	0.011913	2	0.095842
ZBTB25	0.011932	3	1.0042
VWCE	0.011935	4	0.45752
RARA	0.011945	3	1.0218
ZSWIM8	0.011955	2	0.29897
PRSS21	0.011977	4	0.71005
MAP1LC3B2	0.011984	2	0.32103
TNR	0.011998	4	0.64747
VANGL1	0.012006	2	0.3955
KLRK1	0.012023	2	0.76419
CD8A	0.012058	1	-0.63299
TBC1D25	0.01206	3	0.90437
AKAP10	0.012065	2	0.60669
USP46	0.012076	3	1.0151
TTYH3	0.012098	3	1.112
CRYAA	0.012098	3	1.1595
RBP3	0.012109	2	0.26486
EVA1A	0.012117	4	0.61082
LINGO4	0.012128	3	0.8903
CRELD2	0.012146	4	0.48429
AP2A2	0.012155	4	0.83755
PLEKHA8	0.012155	4	0.82145
KRTAP10-1	0.01216	3	0.54435
TMEM156	0.012171	3	0.83138
MCMDC2	0.012178	4	0.81714
C19orf43	0.012188	3	0.81429
TRIM39-RPP21	0.012189	4	0.49595
MB21D1	0.012206	3	0.70224
NTC_929	0.012248	1	1.5201
GPR18	0.012251	3	0.95584
GRK5	0.012262	1	-0.38805
TMEM160	0.012308	4	0.90215
DSCAM	0.012362	3	0.92127
TBC1D22B	0.012365	2	0.25501
C16orf72	0.012387	3	1.3442
FTL	0.0124	4	1.0683
CATSPERD	0.012441	1	0.17011
CRYGA	0.012441	2	0.50501
KCTD13	0.012486	2	0.73797
GRP	0.012523	3	1.0129
KCNH8	0.012569	1	-0.17791
HSPA4L	0.012575	3	0.99613
ITIH2	0.01262	1	-0.22924
PALB2	0.012621	4	0.96467
FAM83B	0.012629	3	0.79677
GRM3	0.012649	3	0.64514
GOLIM4	0.012659	2	0.68131
AVP	0.012661	3	1.0485
GATA3	0.012672	2	0.20417
OR6C74	0.012698	3	0.8876
CD209	0.012763	2	0.41898
TMEM196	0.012807	4	0.95556
NEUROG3	0.012817	3	0.95318
MC3R	0.012817	3	0.83081
B3GALNT2	0.01282	4	0.66273
AMDHD2	0.012823	3	0.93348
MUL1	0.012825	2	-0.48566
RHOV	0.012833	2	0.51739
CUEDC2	0.012837	3	1.1468
OR5H2	0.012843	4	0.4233
EPYC	0.012871	4	0.64621
IL17REL	0.012876	2	0.58012
NTC_569	0.012881	1	1.4959
CHN2	0.012927	2	0.42094
RTKN2	0.012933	4	0.80003
REC114	0.012979	1	-0.050628
VIL1	0.013023	4	0.49755
TAT	0.013029	4	0.42311
GPR150	0.01303	2	-0.30538
SNX32	0.013031	3	1.0912
SMAP1	0.013051	4	0.6173
RPA4	0.013054	4	1.0598
ZNF583	0.013087	4	0.52531
FGF16	0.0131	3	0.96501
ITGBL1	0.013107	4	0.35354
CCDC112	0.013113	3	0.99057
MUC6	0.013132	1	-0.073957
SGMS1	0.01314	3	0.68715
TLX3	0.013167	2	0.25146
MLLT11	0.013183	1	-0.137
SH3BGRL2	0.013222	2	0.58814
ITPRIPL2	0.013234	2	0.11165
UGT2B7	0.01324	3	0.86933
BANF2	0.013285	2	0.34489
CASC1	0.013307	3	1.0483
CD80	0.013314	3	0.90739
VIPAS39	0.013337	3	0.71381
OR52K2	0.0134	4	0.4108
FAM170B	0.013421	4	0.5607
OR2L13	0.013439	1	-1.3936
FAM135A	0.013453	3	0.71224
BEND7	0.01349	3	0.54446
NXF2	0.013541	2	0.47592
AURKA	0.013547	2	0.074591
RBMY1A1	0.013553	4	0.73231
SHISA9	0.013555	3	0.94731
FBXL7	0.013569	4	0.88837
LOC100134391	0.013593	3	0.73013
DGCR6	0.013612	4	0.40778
C9orf24	0.013615	4	0.67912
RBM6	0.013643	2	0.11698
EMC10	0.013679	4	0.48997
GRIN2D	0.013694	2	0.58399
IPCEF1	0.013698	3	1.0977
IVD	0.013737	2	0.24268
PGF	0.01374	3	0.83439
TDGF1	0.013746	1	-0.28114
C1orf95	0.01375	3	0.99083
ZNF124	0.013785	3	0.78428
EN1	0.013797	2	0.080541
CYP4A22	0.013798	3	1.0432
MASP1	0.013827	2	0.86428
C5orf30	0.013844	4	0.57111
KBTBD13	0.013871	4	0.97152
IFNGR1	0.013875	2	0.65526
SYNE1	0.01389	4	0.57424
TSTD3	0.013899	3	0.50707
THTPA	0.013915	3	1.2603
DAGLB	0.013927	3	0.82566
PTCHD1	0.013935	2	0.46851
PRRC1	0.01395	2	-0.3598
C18orf54	0.013994	3	0.98437
PLA2R1	0.014003	3	0.71921
ZFAND2A	0.014004	4	0.53643
SPRYD3	0.014026	3	1.0016
IFNAR1	0.014027	1	-0.16412
WNK2	0.014064	3	0.72613
PRR20B	0.014084	3	0.91896
PTHLH	0.014093	4	1.0269
TBC1D9	0.014102	4	0.3943
SLFN14	0.014103	3	0.68076
CAMK2A	0.014152	2	0.84777
NOLC1	0.014154	2	0.29606
TET2	0.014197	4	0.58919
MRPL51	0.014257	3	0.97035
GIMAP8	0.014264	4	0.93154
NTC_975	0.014288	1	1.4093
ASPG	0.014296	2	0.80975
IGHMBP2	0.014308	2	0.26653
ZNF747	0.014314	4	0.49977
WIPF3	0.014314	4	0.86965
MAPK8IP1	0.014336	3	0.84842
FAM65C	0.014356	4	0.53307
BEST4	0.014359	3	0.78774
DSG3	0.014378	4	0.82143
TMF1	0.014379	3	0.89572
ZFP57	0.014401	4	0.49051
PPFIBP1	0.01441	2	0.018588
GRM6	0.014443	3	1.1265
IL36B	0.014464	4	0.53388
LILRB3	0.01448	3	1.0191
DEFB110	0.01448	4	0.47563
LCE3B	0.014489	3	0.96433
GNG4	0.014494	4	0.47415
SENP5	0.014507	4	0.6597
PCBP4	0.014512	1	0.11323
NTC_159	0.014534	1	1.3759
C4orf51	0.014537	4	0.40477
PLD1	0.014582	4	0.57952
B3GNT5	0.014613	4	1.1065
COX7A2L	0.014614	1	0.14154
UBR1	0.014636	2	0.60575
FAM171B	0.014665	3	0.62998
MIXL1	0.014677	4	0.51713
QSER1	0.014679	3	0.70465
RUFY2	0.014689	4	0.55054
PDE1C	0.014711	2	0.56516
SSC4D	0.014716	2	0.32957
FAXC	0.014747	3	0.78473
RPA1	0.014758	2	0.39627
PARP14	0.014768	1	-0.72969
AZI2	0.014801	3	0.7532
MMACHC	0.014804	3	1.1095
SSH2	0.014826	3	0.96309
NRXN2	0.014828	3	0.9019
OR5T2	0.014828	3	0.84916
CLP1	0.014848	3	0.93284
HYAL4	0.014864	4	0.56983
NPVF	0.014869	3	1.1874
FAM219B	0.01487	1	0.1791
NTC_374	0.014895	1	1.5341
RNF14	0.014898	2	0.67658
KIAA1715	0.014906	4	0.35388
ICOS	0.014909	3	1.2617
RSPH1	0.014921	1	-0.031364
OR5AS1	0.01495	4	0.32854
TAS1R2	0.014959	2	0.49174
CLEC6A	0.014972	2	0.36647
TRMT61B	0.014999	3	0.94138
CEP83	0.015023	2	0.16468
SPTAN1	0.015028	4	0.58354
NPHP4	0.015053	3	0.92695
PDE7B	0.01507	4	0.56415
PKIB	0.015071	3	0.88759
ARID2	0.015074	2	0.037307
ZCCHC18	0.015101	4	0.55388
FKBP14	0.015118	4	0.36935
FAM210A	0.015125	3	1.1255
UBR3	0.015125	1	-0.013173
LRRN2	0.015176	1	0.23531
DOCK1	0.015195	3	0.91542
PLXNB1	0.015227	3	0.93976
OR10G9	0.015227	2	0.58682
PPP3CA	0.015248	4	0.50708
PAIP1	0.015256	2	0.64781
C9orf72	0.015286	4	0.90894
ARID1A	0.015309	4	0.78587
PIK3IP1	0.015315	4	0.66513
PPIB	0.015325	3	0.81793
NTC_198	0.015328	1	1.8079
HINT3	0.015328	4	0.70221
DIRAS2	0.015329	1	-0.071485
GADD45B	0.015339	3	0.68379
KBTBD2	0.015356	3	0.86023
GINM1	0.01538	2	0.4118
AGAP1	0.015412	3	0.69701
KAT2A	0.015427	3	1.0688
41335	0.015435	4	0.68455
MORC1	0.015453	3	1.1681
RASGRP1	0.015462	4	0.98306
NDUFA1	0.015467	3	0.82286
LST1	0.015482	4	0.74361
STRN	0.015514	3	0.85281
SRPK2	0.015533	2	0.50013
OR13C8	0.015549	4	0.47411
LYZL4	0.015555	3	0.85148
LCE6A	0.015572	3	0.74856
OR2AG2	0.015585	2	0.55354
NACC1	0.015621	3	0.83978
STAT3	0.015636	2	0.73593
ASB17	0.015636	3	0.91959
ATF7IP	0.015664	4	0.48211
SIPA1L3	0.015687	2	-0.22436
DDIT4L	0.0157	3	0.83594
CECR1	0.015702	4	0.87455
TSPAN32	0.015708	4	0.57053
MPP6	0.015709	3	0.74213
C2orf74	0.01571	3	0.98453
PRKD3	0.015738	2	0.07383
SPAG4	0.015739	2	0.59834
RHOBTB2	0.015746	3	0.87172
CPEB3	0.015746	4	0.35094
PHYHD1	0.015789	2	0.63895
BLOC1S2	0.01579	3	0.89671
KCND2	0.01579	3	0.91679
AGTPBP1	0.015798	3	0.82749
XPC	0.015809	2	-0.1476
ZNF571	0.01584	3	0.87036
NCKAP5L	0.01585	4	1.0879
TIMP1	0.015869	3	0.98936
ZNF354C	0.015898	3	1.0721
TANGO6	0.015914	3	1.0877
ZC3H6	0.015939	4	0.69663
HTR3A	0.015942	1	0.074219
OR14A16	0.015993	3	0.57409
OR10R2	0.016009	3	0.72528
NTC_63	0.016032	1	1.4389
PIGL	0.016033	4	0.47569
F10	0.016044	2	-0.037895
ACVR2B	0.01609	4	0.7486
PTK6	0.016095	1	-0.26309
MYH1	0.016095	2	0.17034
NPAT	0.01611	2	0.61717
ARSI	0.016125	4	0.81891
PDCD2L	0.016146	1	-0.13874
CRISPLD2	0.016155	4	0.45149
PMS1	0.016168	4	0.81645
NTC_600	0.016199	1	1.3845
SDCBP	0.016207	4	0.59842
ZFHX4	0.016233	3	0.82355
MAATS1	0.016248	3	0.68223
ADAMTS5	0.016256	3	0.80542
SAC3D1	0.016286	2	-0.063969
WTIP	0.016299	2	-0.50362
C5orf47	0.016319	2	0.36783
LOC100130880	0.016337	3	0.72536
PRKAR2A	0.01635	1	-0.20575
FAT2	0.016369	4	0.36099
TAL1	0.016375	4	0.59492
LOC100996693	0.016412	4	0.46353
OR2J3	0.016425	3	0.69048
ZNF367	0.016426	3	0.79564
LY6H	0.016429	4	0.82619
CT47A5	0.01644	3	0.81425
DUSP5	0.016527	3	0.78824
IL2RA	0.016554	2	0.48149
ARMCX2	0.01656	2	0.51141
CERS1	0.016569	3	0.76652
YIPF4	0.016575	2	0.32188
ZMYND12	0.016588	4	0.85408
KIAA1467	0.016596	4	0.50641
SERPINB7	0.016599	4	0.66084
CDR2	0.016605	1	0.004353
SLC30A9	0.016617	3	1.0133
CTNNAL1	0.016617	3	1.0147
FBXO25	0.016617	2	0.62989
HSFX2	0.016653	4	0.91411
UBE3C	0.016656	2	0.40751
KDM4D	0.016662	2	0.6886
SLC25A40	0.016669	3	1.1774
NDUFS5	0.016684	3	0.97925
DOCK7	0.016696	2	1.0321
EPHX4	0.016707	1	-0.30755
FLRT2	0.01672	4	0.5743
POMT1	0.016742	2	0.88561
INTS2	0.016758	2	0.24167
MGLL	0.016765	4	0.74524
FAM200A	0.016768	3	0.98546
HHATL	0.01678	3	0.85
FYCO1	0.016795	2	0.42622
RBM38	0.016809	1	-0.28999
EDNRA	0.016851	3	0.76766
ZNF347	0.01686	2	0.25479
GPRC5B	0.016876	3	0.69757
ZNF26	0.016894	2	0.69262
KIAA1217	0.016899	3	1.1119
RTN4RL2	0.016909	3	0.58579
ZNF276	0.016948	4	1.0811
RBM23	0.016963	2	0.58664
FXYD2	0.017003	4	0.42768
ACSM5	0.017013	2	0.69696
PIGQ	0.017044	4	0.94394
ZGRF1	0.017085	3	0.99932
ZNF222	0.0171	2	0.35409
SLC22A5	0.017124	3	0.77575
SLK	0.017148	3	0.90125
ADAD2	0.017166	2	-0.57468
ATXN2L	0.017206	3	1.066
UBXN4	0.01725	3	0.9928
CCBL1	0.017262	2	0.39418
TAAR8	0.017268	3	0.84247
CTAGE4	0.017302	4	0.71956
UBE3B	0.017305	3	0.80952
CYSLTR1	0.017384	4	0.45932
AR	0.017393	3	0.81049
NINJ1	0.017412	2	-0.3641
KIRREL2	0.017438	4	0.40414
ZNF778	0.017455	3	0.79268
CLEC2D	0.017472	3	0.75112
AMZ2	0.017477	4	0.56081
MS4A4A	0.017523	3	0.94385
NANOGNB	0.017562	3	0.75584
HHLA1	0.017574	1	-0.16727
GDPD1	0.017579	2	0.64506
GALNT3	0.017594	3	0.71301
CCDC113	0.017598	2	0.68019
SYN2	0.017598	3	0.98566
OR5D13	0.017643	3	0.75383
TMEM213	0.017676	1	-1.6174
DBF4B	0.017696	4	0.83385
RNMTL1	0.017727	2	0.47596
NTC_377	0.017736	1	1.6935
MYO19	0.017738	3	1.1257
SLC7A6	0.017746	2	-0.012311
CASQ2	0.017755	4	0.4485
GPR151	0.017761	3	0.8896
ZNF701	0.017772	4	0.47052
NEK9	0.017778	2	0.46614
FAM81B	0.017795	3	0.96959
TLN1	0.017829	1	-0.3501
APOM	0.017913	3	0.63416
DEFB104B	0.017933	3	0.98668
ZNF655	0.017942	3	0.7263
OR10A7	0.017969	4	0.64835
TMEM128	0.017981	4	0.5917
OR52H1	0.018019	2	0.70165
ELOVL5	0.018031	4	0.52848
HIST1H4D	0.018033	2	0.26988
AMMECR1	0.018052	4	0.64527
C9orf41	0.018068	4	0.63356
SLFN12	0.018074	2	0.58822
IFNA13	0.018092	3	0.82538
SLC35E1	0.018098	2	0.70894
TIMM10	0.018118	2	0.19964
CDV3	0.018133	3	0.94503
GNE	0.018165	3	0.79942
C9orf9	0.018185	2	-0.079181
DCDC5	0.018188	3	0.83181
RCSD1	0.018228	2	0.5716
CDCA3	0.018236	1	-1.3391
OLFM3	0.018281	3	0.79774
SUMO3	0.018287	1	0.0035715
KLHL32	0.018287	3	0.634
RNF146	0.018309	4	0.68023
AMBN	0.018318	4	0.40017
ALDH2	0.018338	2	0.055429
DIMT1	0.018383	3	1.1081
OR8B3	0.018399	4	0.37069
GTF2E2	0.01841	2	0.69969
ADAMTS18	0.018419	4	0.65105
SCG2	0.01843	2	0.68208
IPO5	0.01844	2	0.10049
GATB	0.01845	2	0.37095
FAIM2	0.018477	2	-0.31804
FAM83C	0.018491	2	0.43395
PLA1A	0.018542	3	0.57025
C11orf70	0.018568	3	0.70516
ADCK3	0.018573	3	1.0736
SCGB3A2	0.018579	4	0.7504
TCP11L2	0.018593	1	-0.0068074
PARP12	0.018672	3	1.1274
NXPE1	0.018675	4	0.80752
NASP	0.018724	4	0.48321
NDUFB5	0.018725	3	1.0466
OR2G6	0.018737	3	0.71627
ACOT11	0.018743	3	0.65411
CHP2	0.018746	3	0.85281
UGT1A6	0.018797	2	0.29579
ZDHHC3	0.018847	2	0.59384
BMI1	0.018859	3	0.96247
SNX4	0.018888	3	0.71563
BAG3	0.018892	4	0.48485
SMPD4	0.018898	3	0.4553
SERPINE2	0.01892	3	0.78259
KIAA0922	0.018932	3	0.69006
MPPED2	0.018944	3	0.69897
GALNT4	0.018948	3	0.64148
GGA2	0.018949	2	0.27809
TSPAN15	0.018958	3	0.95444
OLFML1	0.018962	4	0.55503
GPR101	0.018985	2	0.22188
RSPH4A	0.018986	4	0.87604
ANKRD39	0.019008	4	0.64376
HLA-DQB1	0.019029	3	0.89271
VPS36	0.019052	4	0.37361
RBM20	0.019102	2	0.28804
SRP68	0.019109	4	0.67726
R3HDM2	0.019153	1	-0.24128
SLC17A1	0.019204	1	-0.26829
ZNF540	0.019247	2	0.5371
FAM127B	0.019267	2	0.69483
ZNF451	0.019272	3	0.7391
YAE1D1	0.019308	3	1.0409
RAD21	0.019357	2	0.048549
RGS3	0.019408	2	0.24431
ZC3H14	0.019458	2	0.27668
ARHGAP9	0.019502	3	1.1622
TAS1R1	0.019509	2	0.65667
CC2D1A	0.019559	2	0.88954
ZNF664-FAM101A	0.01956	3	0.785
ABHD3	0.019592	3	1.0404
NTC_714	0.019699	1	1.3404
EVI2B	0.019713	2	0.17606
FMR1	0.019764	3	0.87364
BACH1	0.019764	1	0.089268
BOLA3	0.019815	1	-0.52888
POLN	0.019841	2	0.72219
NBR1	0.019866	2	0.45967
CSNK1G1	0.0199	3	0.7047
PRL	0.019916	1	-0.60106
IDI2	0.019949	3	0.80671
DACH1	0.01996	3	0.66636
RGS13	0.019967	2	-0.6677
NDUFAF7	0.02001	2	0.5388
IL17B	0.020042	3	0.94184
HOXA11	0.02005	3	0.77534
UBFD1	0.020069	2	-0.38923
DAPK2	0.020084	3	1.0007
LPPR1	0.020111	3	0.77284
CHD2	0.020111	3	0.85863
DCD	0.020117	3	0.70149
ADCY8	0.020134	2	0.28912
CLPSL2	0.020171	1	0.090118
KRTAP10-4	0.020298	2	-0.30266
RASGRF1	0.020336	3	0.63973
ZNF81	0.02037	2	0.66178
C7orf34	0.020394	2	0.74771
PALM2	0.020394	2	0.092207
TRAF5	0.020425	2	0.36093
KRTAP19-6	0.020425	1	-0.71589
PIEZO1	0.020425	2	-0.095395
MEX3B	0.020433	3	0.93879
SMIM3	0.020506	3	0.82225
COCH	0.020531	3	0.82359
ZSCAN31	0.020552	2	0.18524
APH1A	0.020557	3	1.0374
RPS4Y2	0.020581	3	0.71796
TAOK1	0.020602	3	0.58039
PCDHGB3	0.020623	3	0.85729
PSPN	0.020628	2	0.072582
HTR1B	0.020629	3	1.0707
FOSL2	0.020679	2	0.56912
SLAMF1	0.020711	3	0.92628
THEM6	0.02073	1	-0.37606
SYNGAP1	0.020753	2	0.67271
SLC6A14	0.020883	1	-1.02
NTC_489	0.020913	1	1.2498
CDH7	0.02095	3	0.86211
MRLN	0.020984	2	0.72352
SPRY2	0.020984	3	0.38358
PDE1A	0.020988	3	0.8075
KHNYN	0.021035	2	-0.16263
TMEM202	0.021051	2	0.30359
KRTAP1-5	0.021051	3	0.70463
FBXL14	0.021066	3	0.93596
FAM160B1	0.021072	2	0.64141
SRP72	0.021106	2	0.4016
FBXO24	0.021137	3	0.33486
GYG1	0.02119	2	0.77528
PFKFB3	0.021213	3	0.87585
PLA2G2D	0.021279	2	0.31492
SLC25A2	0.021289	2	-0.071387
HCCS	0.021355	2	0.43803
TPM4	0.021391	2	0.31557
ZNF300	0.021425	3	0.61761
FAM177B	0.021442	1	0.14052
KIAA1324L	0.021491	2	0.66624
RCAN3	0.021493	2	0.61371
SPR	0.021519	3	0.61773
ZNF700	0.021541	3	0.72668
TMEM220	0.021575	3	0.93072
PLAC4	0.021585	3	0.8862
ZNF148	0.021594	3	0.86142
NBPF15	0.021594	2	-0.077773
XKR4	0.021657	2	0.76518
OR2A5	0.021704	3	0.88679
AGXT2	0.021724	3	0.99584
GPR179	0.021747	2	-0.14096
KAZALD1	0.021749	3	0.85064
FTH1P18	0.021769	3	0.70553
FSTL3	0.02179	3	0.80631
TMEM57	0.02179	3	0.80042
C1orf177	0.021798	2	0.46346
VSX1	0.021837	3	0.68562
OR4B1	0.02186	3	0.61729
HMGA2	0.021888	3	1.0411
EPHX3	0.021899	3	0.55821
NTC_504	0.021959	1	1.2922
C10orf54	0.021964	3	0.83308
ETFDH	0.022001	2	0.35854
NPTN	0.022077	3	0.95028
ABCA9	0.022077	2	0.39565
SCNM1	0.022105	3	0.91151
WNT11	0.022116	3	0.80466
HAT1	0.022129	3	0.69413
INADL	0.022129	3	0.72295
PLEKHJ1	0.022146	3	0.59741
SMIM20	0.022168	3	1.0913
ASXL1	0.022168	2	0.28142
DLX5	0.022204	2	0.2973
MCM9	0.022255	1	-0.031105
LAMC1	0.022258	3	0.71989
CA10	0.022324	3	0.8137
DAOA	0.022359	3	0.73521
NUP210	0.022376	3	1.0627
SPCS1	0.022396	3	0.77906
RPRD1B	0.022458	2	0.9592
PLK5	0.02248	3	0.60195
MAGEA3	0.022509	1	-0.34373
HES2	0.022514	2	0.54534
S100Z	0.022523	2	0.43108
METTL14	0.02255	3	0.74826
NT5DC1	0.02255	3	0.77253
KIAA1107	0.022559	3	0.59346
MEGF11	0.02261	1	0.05519
KRTAP10-9	0.022661	2	-0.0046405
CD1C	0.022678	3	0.82273
MYH2	0.022712	2	0.24002
PRRG4	0.02272	3	0.78894
NXPE2	0.02272	3	0.84862
XPO4	0.022732	3	0.70725
NEUROD4	0.022762	3	0.39918
VAMP4	0.022813	1	-0.44102
CSN1S1	0.022864	3	0.53372
ZASP	0.022889	2	-0.61547
FAM153A	0.022912	3	0.78464
OTUD1	0.022915	2	0.20943
ONECUT1	0.022924	2	0.49975
ZSCAN1	0.022972	3	1.0282
TLK1	0.023016	2	0.45754
SLIRP	0.023025	3	1.0703
FAM227B	0.023097	3	0.76458
H2BFWT	0.023118	1	-0.088816
ACO1	0.023118	2	0.54765
CERS4	0.023118	1	-0.54384
CNTRL	0.02313	2	0.72509
EIF3D	0.023219	1	-0.64891
CDH5	0.02327	2	-0.059041
ZC3H10	0.023276	3	0.7477
BIK	0.023321	3	0.96335
PHC3	0.023324	3	0.72617
F8	0.023342	3	0.88057
CUL5	0.023374	3	0.79533
ACBD6	0.023399	2	0.52628
ATP11A	0.023423	3	0.89802
AKR1C4	0.023496	3	0.86661
LIMS3L	0.023521	3	0.87102
RNASEL	0.023524	2	0.29275
MAP7D2	0.023534	3	0.9994
ZYX	0.023563	3	1.0468
RCHY1	0.023575	1	0.018289
TMBIM4	0.023586	3	1.0123
CEACAM18	0.023611	3	0.65709
PGLYRP4	0.023647	3	0.74975
SPATA31C2	0.023651	2	-0.014256
NPBWR2	0.023651	2	-0.13789
PLN	0.023666	3	0.56353
FNDC4	0.023674	3	0.58461
SCYL2	0.023684	3	0.5253
PPP2R3A	0.023727	2	-0.4583
HMGA1	0.023777	3	0.31688
CLDN8	0.023816	3	0.69158
HCFC1	0.023828	1	-1.0804
SERPIND1	0.023853	3	0.79018
GNG11	0.023887	3	0.7992
PAIP2	0.02393	2	0.083404
NTC_101	0.023947	1	1.2612
C17orf62	0.023981	2	0.39269
LYSMD2	0.024035	2	0.48171
AQP12B	0.024082	2	0.29084
PSEN1	0.024133	2	0.47679
TBCA	0.024153	3	0.92365
KRTAP10-2	0.024165	2	0.59118
CAMK2N1	0.024169	3	0.84913
H2AFV	0.024183	2	-0.064611
NSUN6	0.024227	3	0.7532
KIF1BP	0.024228	3	1.026
C2orf76	0.024277	2	0.59745
PLEKHG4B	0.024285	3	0.57756
BCKDHB	0.024292	3	0.84118
ILDR2	0.024335	3	0.44292
VBP1	0.024345	3	0.73998
B3GNT4	0.024403	3	0.77967
SLC30A1	0.024462	2	-0.058609
EXOSC3	0.024538	2	0.36692
COA7	0.024538	2	0.57635
SPINK2	0.024589	2	0.42014
FOXG1	0.02464	2	0.15201
ICE1	0.024689	3	0.86009
DTNA	0.02469	3	0.58184
ANO10	0.024792	2	-0.032073
HMGB3	0.024796	2	0.39326
PNMA3	0.024842	2	0.3825
ERICH3	0.024892	2	0.70378
CRAT	0.024944	2	0.41778
NEK7	0.024951	2	0.2409
ZNF695	0.025019	2	0.80866
KIF1A	0.025041	3	0.99311
EXOG	0.02507	3	0.93547
SDR9C7	0.02507	1	-1.0097
NTC_922	0.025097	1	1.1769
GDF9	0.025115	2	0.1208
NT5C2	0.025146	2	0.36105
PDE12	0.025151	3	0.85801
ITGA2	0.025168	3	0.90697
DNAJC28	0.025188	3	0.95046
IFI30	0.025197	2	0.18069
NTC_646	0.025239	1	1.1972
MAGEB1	0.025248	2	0.39799
TSPY8	0.025298	2	-0.26088
SRI	0.025349	1	-0.41742
IGFBPL1	0.025372	3	0.62313
C19orf26	0.025375	3	0.84462
SYCP1	0.0254	3	0.70172
GSC2	0.025407	3	0.76402
CCDC90B	0.025457	3	0.92782
ERC1	0.025472	2	0.24965
OR10H2	0.025508	2	0.49121
SCGB1A1	0.025519	3	0.55933
UBAC2	0.025552	1	-0.39392
CHD9	0.025628	2	0.50855
MACROD2	0.025634	3	0.54553
OVCH2	0.025653	2	0.27719
RALGPS1	0.025686	3	1.1119
OR5M8	0.025704	1	0.096059
ATG14	0.025754	1	-0.0045902
DEPDC1	0.025801	3	0.63905
MTMR9	0.025805	1	-0.79801
CLDN20	0.025856	1	-0.065346
TMEM252	0.025895	3	0.8638
MRPL22	0.025906	2	-0.47601
EIF2A	0.026001	3	1.0449
GFRA3	0.026008	1	-0.48756
NADK2	0.026044	3	1.0145
CALY	0.026058	2	-0.303
C2orf15	0.026109	3	0.83916
AHNAK2	0.026118	2	0.40827
CLIC6	0.02616	2	0.2246
CCDC64	0.02621	1	-0.36204
CARD8	0.026211	3	0.67685
UQCC3	0.026248	3	0.7935
NCBP2	0.026311	2	0.26593
PTGS2	0.026313	3	0.98735
ARHGEF33	0.026374	3	0.87695
ZNF318	0.026387	2	0.37504
PLA2G12B	0.026387	1	-0.28184
ARX	0.026393	3	0.63921
ZMIZ1	0.026453	2	-0.055352
SPRYD7	0.026454	3	0.6254
CLCA4	0.026463	3	0.44643
CLEC3B	0.026514	3	0.68367
MCL1	0.026549	3	0.95391
ZBTB41	0.026565	3	0.8765
RPL7L1	0.026593	3	0.85272
HIST4H4	0.026645	3	0.60325
ZNF280D	0.026654	3	0.95805
ZNF160	0.026666	1	-0.26354
HSF2	0.026701	3	0.83553
CCPG1	0.026716	2	-0.42446
SBF1	0.026739	2	0.11284
SLAIN1	0.02674	3	0.83693
ADH1A	0.026767	1	0.1085
TGFBRAP1	0.02679	3	0.87067
LGALS1	0.026811	3	0.72295
MID1IP1	0.026814	2	0.31835
ZKSCAN7	0.026818	2	-0.046373
SYCP2L	0.026868	2	0.59364
BLOC1S5	0.026941	2	0.5229
SPHAR	0.026945	2	1.2775
TAS2R14	0.026969	3	0.69279
MFSD10	0.027002	3	0.85582
TLE4	0.02702	2	0.61165
PCDH12	0.027071	2	0.53821
SCN4B	0.027073	3	0.80386
NR2E1	0.02711	2	0.44029
SBNO1	0.027143	2	0.035398
TFAP2A	0.027162	3	0.83445
C21orf140	0.027172	2	-0.45384
CXorf38	0.027177	3	0.86068
KLHL42	0.027222	1	-0.67774
HTR1A	0.027226	3	0.64732
POLR2I	0.027257	2	0.73453
WSCD1	0.027273	2	-0.80006
STARD3NL	0.027281	3	0.7701
FAM76B	0.027341	3	0.90281
AQP7	0.027353	3	0.85718
FAM163A	0.027373	3	0.74501
TREX1	0.027374	2	-0.13051
GCFC2	0.02742	3	0.68992
TMEM129	0.027425	1	0.090609
MYCBP	0.027475	1	0.026353
ZNF878	0.027527	3	0.73624
CLDN15	0.027565	2	0.64996
COL4A5	0.027577	2	0.018172
JAK3	0.027592	3	0.78165
VWC2L	0.027627	2	0.60245
NTC_907	0.027627	1	1.3743
C1orf189	0.027638	3	0.73912
RAB11FIP1	0.027638	3	0.6735
SLC35A4	0.027678	1	-1.4855
H2AFB3	0.027779	2	0.44927
CCDC129	0.027813	2	0.71872
ZNF619	0.027816	3	0.63285
FEM1A	0.027829	2	-0.26952
EVI2A	0.027856	3	0.74103
ECSIT	0.027866	3	0.62361
KLF15	0.027891	3	0.49831
SRPR	0.027933	2	0.60163
CCDC12	0.027933	2	-0.43399
SVOP	0.027981	3	0.65424
MAGEB2	0.028032	1	-0.63584
RBM14	0.028055	3	0.8034
NTC_248	0.028067	1	1.1132
C4orf47	0.028081	3	0.95046
ZNF227	0.028082	1	-0.41249
POU1F1	0.028148	3	0.84009
FOXA3	0.028148	2	0.24589
NTC_535	0.028183	1	1.0726
PIK3R1	0.028215	3	0.7216
MALL	0.028234	3	0.72485
CLIP2	0.028436	1	-0.7074
ADD2	0.028459	3	0.80415
PRPH2	0.028537	2	-0.18679
RSRC1	0.028551	3	0.82722
C10orf95	0.028588	1	-0.79269
RASA1	0.028638	1	-0.55432
B3GALT6	0.028654	2	0.5015
CEP85	0.028689	2	-0.21471
SLC39A6	0.028693	2	0.56103
OR4P4	0.028739	2	0.46086
KRTAP15-1	0.028812	3	0.72303
STRIP1	0.02884	3	0.50771
LHX5	0.028891	1	-0.25107
ERN2	0.028892	3	0.75
APBA2	0.02895	3	0.78233
CARD17	0.028964	3	1.0308
BEND4	0.029008	3	0.48534
MSN	0.029043	3	0.39222
GAL3ST3	0.029057	3	0.90964
CAV1	0.029124	3	0.83
OR2C3	0.029142	3	0.80247
MDC1	0.029144	2	0.33694
CNN3	0.029173	3	0.65621
KPNA3	0.029194	2	0.29251
TRIL	0.029208	3	0.83154
WFDC8	0.029237	2	0.39518
ELOVL7	0.029245	3	0.73429
AFF2	0.029291	2	0.55725
NFE4	0.029295	2	0.27282
SEMA4C	0.029346	3	0.56323
OR52A5	0.029396	1	0.15288
NTC_803	0.029422	1	1.366
GJA8	0.029433	3	0.78878
NTC_123	0.029442	1	1.2321
SUPT7L	0.029447	3	0.32163
LOC729159	0.029457	3	0.67353
MFAP4	0.029477	2	0.23341
MAN2A1	0.029495	3	0.58675
IKZF5	0.029526	2	0.26889
GDF2	0.029548	2	0.15649
OR5K4	0.029598	1	-1.2186
ZNF592	0.02961	2	0.63468
ZNF169	0.029641	3	0.82375
SIAH3	0.029799	3	0.60462
S100A8	0.0298	3	0.41608
NTC_190	0.029849	1	1.2034
MAP4K3	0.02985	2	0.62365
GPS1	0.029851	2	-0.47603
SLC25A11	0.029901	3	0.89976
HCFC2	0.029952	2	-0.13573
RAD54L	0.029952	1	0.087103
SLC26A2	0.029952	3	0.74372
KCNE4	0.029994	2	0.38178
ARL3	0.030033	2	0.72186
EXOSC10	0.030053	1	-0.47832
LDLRAP1	0.030073	2	0.69385
IP6K3	0.030102	2	0.58729
CLCN6	0.030103	2	0.54641
P2RX5	0.03017	3	0.88083
MYCN	0.030204	1	0.12297
DROSHA	0.030255	2	-0.045774
NUP160	0.030285	2	0.11682
PRKRIR	0.030355	2	0.17795
MAP1LC3B	0.030366	3	0.6451
SNRPG	0.03038	3	0.98442
IQSEC2	0.030416	3	0.66839
TSC1	0.030451	3	0.75122
OCIAD2	0.030451	3	0.79947
DHRS4	0.030454	2	0.69788
TMEM201	0.030456	3	0.58405
MYOM3	0.030496	3	0.629
HOXC10	0.030519	2	0.4624
TXNDC17	0.030544	2	0.61365
BUB1B	0.030557	2	0.49259
RAB37	0.030565	3	0.63545
FAM222B	0.030574	2	0.75028
MAST1	0.030608	2	-0.089655
RPTN	0.030643	2	0.75976
USP19	0.030658	2	0.27108
SMAD1	0.030709	1	0.016587
MAGEA9B	0.030713	2	0.63091
NFRKB	0.030717	3	0.74639
PCSK5	0.030752	3	0.68112
ZFAND5	0.030759	2	0.54849
KCTD5	0.030774	3	0.60253
STX6	0.03081	2	0.060878
INPP5D	0.030848	2	0.352
HEATR5B	0.03086	2	0.28091
KCTD8	0.030888	2	0.71361
ZNF493	0.030911	2	0.40144
SLC4A4	0.030913	3	0.60793
MPRIP	0.030961	2	0.4641
PCNA	0.031011	3	0.66433
KRT18	0.031018	2	0.82997
DNAJC16	0.031042	3	0.73387
CITED1	0.031058	3	0.80951
TAF12	0.031074	3	0.67818
NDUFAF6	0.031082	3	0.69411
THSD7A	0.031087	1	-0.337
SERPINA6	0.031087	2	0.53608
NTC_575	0.031088	1	1.1874
NTC_133	0.031101	1	1.0089
YPEL2	0.031107	3	0.61905
ATP2B3	0.031123	3	0.82071
SEC14L5	0.031139	3	0.7227
NTC_260	0.03114	1	1.2589
KIF1C	0.031163	2	0.25631
ABO	0.031214	2	0.57866
C11orf85	0.031244	2	0.49851
TMEM101	0.031244	2	0.62169
WDR83OS	0.031264	2	0.15935
TENM1	0.031268	3	0.60141
C16orf96	0.031274	3	0.63732
INSM1	0.031306	3	0.90702
SEMA3A	0.031315	2	0.47967
SPRR2D	0.031364	3	0.54614
ZNF286B	0.031365	3	0.66481
PBDC1	0.031415	2	0.40366
TMEM50B	0.031436	3	0.77916
OR5B12	0.03144	2	0.6071
CCDC168	0.031465	3	0.65664
SLC14A1	0.031471	3	0.96318
TUBG2	0.031509	3	0.77434
PCDH11Y	0.031556	2	0.59133
ORC5	0.031596	3	0.82475
LRTM1	0.031617	1	-0.5148
DTX3	0.031658	3	1.0476
PSG7	0.031667	3	0.8828
BNC2	0.031678	2	0.60376
DPY19L2	0.031714	3	0.59282
CLDN9	0.031717	2	-0.28337
DYDC2	0.031718	3	0.77538
MAP3K11	0.031719	3	0.71263
BCL6B	0.031749	3	0.68787
SDPR	0.031759	2	0.21785
FAM20B	0.031765	3	0.89218
DST	0.031768	1	-0.0071479
C8orf48	0.031814	2	0.54404
SCN7A	0.031818	3	0.7189
C17orf97	0.031845	3	0.84441
GALNT2	0.031845	3	0.8695
FBN2	0.03186	2	0.28963
KCNIP4	0.031886	3	0.66075
HIST1H4I	0.031886	3	0.73646
S100A5	0.031901	2	-2.1154
SLC25A5	0.031919	2	0.32676
OR4C11	0.031962	3	0.56387
NUPR1L	0.03207	2	0.24637
TAGLN3	0.032073	2	0.63454
MTFP1	0.032094	3	1.0929
CHRNA3	0.032104	2	0.39506
DMGDH	0.032146	3	0.85976
ZNF761	0.032146	3	0.73852
TNNI3K	0.032171	1	-1.6563
C9orf116	0.032216	2	0.87761
MSH3	0.032222	2	0.078967
POLR2K	0.032264	3	0.72951
SLC25A34	0.032272	2	0.27592
LAMTOR1	0.032322	2	0.72656
TMEM132C	0.032328	2	0.11558
RRAGD	0.032379	3	0.74282
MOB1A	0.032408	3	0.64254
MRPS15	0.032415	3	0.88795
NTC_722	0.032431	1	1.2569
EIF3G	0.032474	2	0.18765
MAP2K5	0.032492	2	0.56232
SIGLEC15	0.032524	1	-0.23769
QKI	0.032625	1	-0.26291
PDE6B	0.032657	3	0.73417
CLIC5	0.032671	3	1.067
PLEKHA1	0.032675	2	0.12732
NTC_208	0.032689	1	1.1497
SOST	0.032693	3	0.75641
NTC_227	0.032715	1	1.0721
GLYATL1	0.032725	2	0.22099
PGBD1	0.032748	3	0.92025
SPATA31D4	0.032765	3	0.73036
SRP54	0.032776	1	-0.22359
FAM89A	0.032788	3	0.90162
EMX1	0.032807	3	0.81524
CYP27C1	0.032826	3	0.30864
C15orf59	0.032827	3	0.57578
TMEM14E	0.032845	2	0.57691
DOCK3	0.032849	3	0.81064
KLF8	0.032861	3	0.82798
SNCAIP	0.032877	3	0.51728
SEC24B	0.03288	3	0.95438
NTC_47	0.032896	1	1.3305
RTN4	0.032927	2	0.18524
C6orf120	0.032941	3	0.67474
NFX1	0.032977	1	-1.1637
PLLP	0.032984	2	0.71261
FBXW12	0.032997	3	0.76247
POTEE	0.033103	2	0.4526
LPAR4	0.033103	3	0.6444
CDC20B	0.033106	3	1.0764
ZAN	0.033118	2	0.55511
CT83	0.033131	3	0.80956
SH3GLB2	0.033145	3	0.64652
CETN1	0.03317	3	0.88989
AZGP1	0.033173	3	0.73356
ACYP1	0.033179	2	0.29805
ATAD1	0.033273	3	0.95145
GRIA4	0.03328	3	0.65095
GABRR2	0.033283	3	0.73801
MXD1	0.033346	2	0.49041
PRPSAP1	0.03335	3	0.69823
RNF220	0.033398	3	0.55941
ADAMTS4	0.033408	2	0.53515
SLC45A3	0.03348	2	0.39216
AQP1	0.033482	3	0.71558
NPIPA7	0.033491	2	0.43361
CD14	0.033506	2	0.11219
SMIM6	0.033506	2	-0.18203
AHRR	0.03351	3	0.63923
RFX7	0.033511	2	0.54966
ZNF35	0.033556	3	0.96792
TFR2	0.033556	3	0.7401
DMXL1	0.033584	3	0.71016
KLHL38	0.033601	3	0.73075
PADI3	0.033625	2	0.7794
TRPV6	0.033632	1	-0.32854
NIT1	0.033733	2	-0.0028106
FPR3	0.033761	2	0.17793
SH3GL2	0.033797	2	0.31135
LOC403312	0.033833	1	-0.11704
GRB2	0.033884	1	-0.43647
NTC_745	0.033903	1	1.0319
NTC_428	0.033916	1	1.2576
NTC_796	0.033929	1	1.3955
NDUFAF5	0.033934	2	-0.43466
HMGB2	0.033938	3	0.72141
SUCLA2	0.033943	2	0.768
NTC_596	0.033968	1	1.034
C12orf29	0.033984	1	0.079335
ZNF185	0.033995	3	0.97578
NTC_478	0.034007	1	1.121
OR56A3	0.034011	3	0.72453
P3H2	0.034035	3	0.77195
KRTAP5-9	0.034052	3	0.6863
U2AF2	0.034085	2	0.32542
RASL12	0.034086	3	0.72654
CHM	0.034126	3	0.70167
OR4D1	0.034135	2	0.26416
RHBG	0.034186	3	0.84042
TMEM200B	0.034226	3	0.61914
TSG101	0.034236	2	0.56576
WBP5	0.03424	3	0.70137
UBXN1	0.034246	3	0.97614
MAN2C1	0.034261	2	0.59642
DUSP27	0.034288	2	0.42234
MICALCL	0.034319	2	0.67048
DOLPP1	0.034392	3	0.78069
NTC_58	0.034394	1	1.0061
LY6G6F	0.034398	3	0.76112
RABAC1	0.034412	2	0.59943
TMEM145	0.034412	2	-0.33644
FRMD3	0.034438	3	0.98532
FBXO44	0.034482	2	0.60592
TGS1	0.034488	2	0.059007
LGALS12	0.034538	3	0.32394
KANSL3	0.034588	1	-0.59687
LHFPL1	0.03461	3	0.66904
PRMT9	0.034638	2	0.13796
FASTKD3	0.03465	2	0.44152
LPO	0.034689	1	-0.065452
TBX20	0.034702	2	0.69459
DARS2	0.034702	2	0.71367
TTC19	0.034731	3	0.74163
STK33	0.034774	3	0.67455
LRRC34	0.034829	2	0.45484
PKHD1L1	0.034887	2	-0.16583
CUEDC1	0.034921	3	0.63534
BOLA1	0.03494	1	-0.60053
GLIPR1	0.034968	3	0.83083
SNX8	0.034968	3	0.74903
AGAP3	0.034991	2	0.2924
ZNF678	0.035	3	0.65112
SLC13A4	0.035026	3	0.70218
UBIAD1	0.035051	2	0.5625
RD3	0.035072	3	0.65428
CFD	0.035077	3	0.90923
ZNF287	0.035124	3	0.77878
C16orf59	0.035141	2	-0.19585
ACTRT3	0.035192	1	-0.54686
ANKRD61	0.03522	2	0.48574
ATP10A	0.035242	1	-0.42154
MSH2	0.035292	2	0.40267
CISD2	0.035343	1	0.06807
SLC2A6	0.035393	1	-0.10438
NTC_430	0.035466	1	1.0441
HBP1	0.035485	2	0.47332
HNRNPCL3	0.035493	3	0.60862
SGCE	0.035501	3	0.78793
PRCD	0.035503	3	0.92118
AHCYL1	0.035544	2	-0.57765
ABCC1	0.035571	3	0.84083
ZNF764	0.035602	3	1.0308
C1orf52	0.035644	2	0.16468
CHAF1A	0.035649	3	0.84556
FAM98C	0.035694	2	0.54175
NTC_443	0.035711	1	1.312
PDGFB	0.035714	2	0.75116
LMNB1	0.035722	3	0.93635
CEND1	0.035745	1	-0.070449
CALHM3	0.035795	2	0.57073
CD47	0.035816	2	0.57759
HADHB	0.035832	2	0.52298
FAM120B	0.035845	1	0.087478
PSMB1	0.035921	2	0.3302
CDY2B	0.035921	2	-0.012905
BATF	0.035931	3	0.66345
TM4SF19	0.035955	3	0.55686
NCSTN	0.035955	2	0.52818
C8orf89	0.036058	3	0.69792
PIM1	0.036094	2	0.60612
L3MBTL3	0.036131	2	-0.5829
KCNJ2	0.036146	3	0.92078
NXN	0.036147	2	0.22107
NMB	0.036167	3	0.7941
PHLPP2	0.036188	3	0.69005
UPRT	0.036197	2	0.5444
PLEKHB1	0.036244	2	0.38266
PTGFRN	0.036247	3	0.83351
ZMPSTE24	0.036276	2	0.57534
INTU	0.036297	1	-0.33797
ZNF736	0.036335	3	1.0138
HTR2A	0.036335	2	0.45634
GPLD1	0.036348	3	0.33301
CPSF4	0.036431	3	0.77302
LYPD2	0.036451	3	0.67952
PLCL1	0.036453	3	0.70086
ESF1	0.03648	2	0.40138
TCF7L1	0.036523	2	0.39431
LPAR6	0.036534	3	0.59354
RP1L1	0.036545	2	0.18205
MOB3B	0.036549	2	0.057267
CPSF3L	0.036566	3	0.85116
ZNF593	0.0366	3	0.55351
ULK4	0.036647	3	0.74121
IL7	0.036649	2	0.51387
TRIM45	0.03666	3	0.60174
FANCC	0.036671	3	0.86729
APBA3	0.036699	1	-0.030174
TGFBR2	0.036734	3	0.79448
ING4	0.036773	3	0.98146
RASGEF1A	0.036773	3	0.77474
CTAG2	0.036777	2	0.62681
HDAC7	0.0368	3	0.81293
PLS3	0.03682	2	0.49434
MNX1	0.036836	2	0.76217
SPCS2	0.03685	1	-0.89484
MMP25	0.036879	2	0.46622
NTC_12	0.036886	1	1.2754
ST6GALNAC6	0.036934	3	0.70308
PAK7	0.03695	2	0.32579
SCN2A	0.036988	2	0.10771
NTC_923	0.036996	1	1.155
SAMD9L	0.037001	1	-0.8356
ZNF74	0.037004	2	0.46801
EGF	0.037006	3	0.71585
KNOP1	0.037036	3	0.81515
GXYLT2	0.037051	1	0.13115
SRA1	0.037074	2	0.74956
TH	0.037107	2	0.32985
PROSC	0.037151	2	0.16135
NEGR1	0.037193	2	0.65632
DPY19L3	0.037201	2	0.14433
CACNG2	0.037267	3	0.57198
CTXN1	0.037302	2	-0.20525
HIP1	0.037352	1	0.069999
WBP1	0.037394	3	0.7313
LOC730159	0.037402	2	0.21909
HMG20B	0.037438	2	-0.034847
HNRNPH3	0.037452	2	0.22423
FOXO6	0.037457	3	0.831
SFR1	0.037457	3	0.76676
PCDH18	0.037503	1	-0.63885
PINK1	0.037512	3	0.77549
LRRC15	0.03752	2	0.39452
ANXA7	0.037536	3	0.79729
ZNF274	0.037563	3	0.72671
COLCA2	0.037578	3	0.69693
DYDC1	0.037578	1	0.1476
MSMO1	0.037624	3	0.7658
AADACL2	0.03764	2	0.27788
CLEC4D	0.03764	2	0.71059
TCF3	0.037653	3	0.4251
FAM20C	0.037678	3	0.79072
NRIP2	0.037703	1	-0.22388
CDC14B	0.037727	3	0.91678
FLVCR1	0.037754	2	-0.046228
FCER1A	0.037769	3	0.80706
OTOS	0.03779	3	0.69937
HIST1H4J	0.037804	2	-0.19256
PENK	0.037806	3	0.51576
CBLN2	0.037814	3	0.81041
CHRNB3	0.037831	2	0.31561
ZBTB39	0.037854	1	-0.45813
DEFB133	0.037904	1	-0.31492
CMSS1	0.037909	3	0.67259
DOK2	0.037954	2	0.07688
MRPL19	0.03797	3	0.79979
TNFAIP8	0.037973	2	0.38002
ZFP28	0.038004	3	0.55257
TUBA1C	0.038055	3	0.60951
FAM133A	0.038061	3	0.76582
KCTD3	0.038105	1	-0.41724
STARD6	0.03811	3	0.76709
ADNP2	0.038155	3	0.78417
VIP	0.038287	3	0.81101
WNT4	0.038305	2	0.19523
HLA-DPB1	0.03834	2	0.56811
MXI1	0.038345	3	0.84278
S100A10	0.038357	2	0.48006
CCDC51	0.038357	2	0.76898
THAP8	0.038406	2	0.14958
LIPT2	0.038456	1	-0.28433
KBTBD11	0.03848	3	0.91429
FAM126B	0.038506	2	0.45553
GPR84	0.038511	2	0.29071
ZNF224	0.038544	2	0.50022
KLK14	0.038556	2	0.040701
NFU1	0.038561	2	0.12527
HOXA7	0.038583	2	0.47664
SLC25A51	0.0386	3	0.75894
CPVL	0.038606	2	0.07609
CHD6	0.038686	3	0.86356
XCL2	0.038707	1	-0.6213
PHGR1	0.03871	3	0.76874
DNAH1	0.038737	2	0.43868
RAB9B	0.038757	1	0.11861
SST	0.038797	3	0.75383
THY1	0.038807	3	0.52539
OR51L1	0.03882	3	0.74137
HIST1H2AK	0.038831	3	0.62768
CHCHD1	0.038853	3	0.61738
PGP	0.038857	3	0.54998
WDR27	0.038868	3	0.82198
CD96	0.038881	3	0.78908
C2CD4B	0.038992	3	0.79211
KL	0.038992	3	0.7248
OR4Q3	0.039007	1	-0.47014
UEVLD	0.039025	2	0.38291
EFCAB7	0.039058	3	0.37806
NKIRAS2	0.039069	2	0.67456
TRIB1	0.039069	3	0.67651
SLC1A1	0.039086	2	0.42982
HS3ST2	0.039108	2	0.50414
HEPACAM	0.039208	1	-0.35842
ZMAT4	0.039221	3	0.69915
C10orf76	0.039221	3	0.8309
TMEFF1	0.039277	3	0.68765
MRPL47	0.03928	3	0.73763
PNLDC1	0.03928	3	0.81109
UMOD	0.039349	3	0.50318
[truncated: 18,113 more rows]
